# Supplementary material for: Nanofiltration Membranes Formed through Interfacial Polymerization Involving Cycloalkane Amine Monomer and Trimesoyl Chloride Showing Some Tolerance to Chlorine during Dye Desalination
Source: Membranes (Basel). 2022 Mar 17;12(3):333. doi: 10.3390/membranes12030333 (PMC8954597; doi:10.3390/membranes12030333)
Supplement: Supplementary file 1 [file membranes-12-00333-s001.zip]

Archive with 1 entries (1 files):
- membranes-1556659-supplementary.pdf
